# Supplementary material for: A novel mouse model of creatine transporter deficiency
Source: F1000Res. 2014 Sep 29;3:228. [Version 1] doi: 10.12688/f1000research.5369.1 (PMC4243761; doi:10.12688/f1000research.5369.1)
Supplement: Data for neurochemical and behavioral assessment in a mouse model of creatine transporter deficiency — Detailed descriptions of each dataset can be found in the text file provided. [file f1000research-3-5732-s0000.tgz]

Archive with 1 entries (1 files):
- 58f24b1e-01e2-40b6-9aa1-9cfd849e1b97_Datasets.zip
